# Supplementary material for: Unveiling the Probiotic Potential of Streptococcus thermophilus MCC0200: Insights from In Vitro Studies Corroborated with Genome Analysis
Source: Microorganisms. 2024 Feb 7;12(2):347. doi: 10.3390/microorganisms12020347 (PMC10891967; doi:10.3390/microorganisms12020347)
Supplement: Supplementary file 1 [file microorganisms-12-00347-s001.zip]

Archive with 1 entries (1 files):
- microorganisms-2787720-supplementary.pdf
